# Supplementary material for: High PEEP Levels during CPR Improve Ventilation without Deleterious Haemodynamic Effects in Pigs
Source: J Clin Med. 2022 Aug 22;11(16):4921. doi: 10.3390/jcm11164921 (PMC9410261; doi:10.3390/jcm11164921)
Supplement: Supplementary file 1 [file jcm-11-04921-s001.zip]

Archive with 1 entries (1 files):
- jcm-1841250-supplementary.pdf
